# Supplementary material for: An economical and highly adaptable optogenetics system for individual and population-level manipulation of Caenorhabditis elegans
Source: BMC Biol. 2021 Aug 24;19:170. doi: 10.1186/s12915-021-01085-2 (PMC8386059; doi:10.1186/s12915-021-01085-2)
Supplement: Supplementary file 1 — Additional file 1. [file 12915_2021_1085_MOESM1_ESM.zip]

Archive with 8 entries (7 files):
- OptoArm_controller_v1/
- __MACOSX/._OptoArm_controller_v1
- OptoArm_controller_v1/.DS_Store
- __MACOSX/OptoArm_controller_v1/._.DS_Store
- OptoArm_controller_v1/Readme.txt
- __MACOSX/OptoArm_controller_v1/._Readme.txt
- OptoArm_controller_v1/OptoArm_controller_v1.ino
- __MACOSX/OptoArm_controller_v1/._OptoArm_controller_v1.ino
